# Supplementary material for: Modules for the Technical Skills Section of the OSCE Component of the American Board of Anesthesiology APPLIED Examination
Source: MedEdPORTAL. 2019 Apr 29;15:10820. doi: 10.15766/mep_2374-8265.10820 (PMC6507923; doi:10.15766/mep_2374-8265.10820)
Supplement: Supplementary file 1 — A. IOM.mp4 B. Facilitator's Guide.docx C. IOM Info for Candidate.docx D. IOM Response Sheet.docx E. IOE.mp4 F. IOE Info for Candidate.docx G. IOE Response Sheet.docx H. List of TEE Views.docx I. Learner Evaluation.docx [file mep-15-10820-s001.zip]

Archive with 10 entries (10 files):
- _Educational Summary Report_10820.pdf
- A. IOM.mp4
- B. Facilitator's Guide.docx
- C. IOM Info for Candidate.docx
- D. IOM Response Sheet.docx
- E. IOE.mp4
- F. IOE Info for Candidate.docx
- G. IOE Response Sheet.docx
- H. List of TEE Views.docx
- I. Learner Evaluation.docx
